# Supplementary material for: The Potential of Digested Sludge-Assimilating Microflora for Biogas Production from Food Processing Wastes
Source: Microorganisms. 2023 Sep 15;11(9):2321. doi: 10.3390/microorganisms11092321 (PMC10535770; doi:10.3390/microorganisms11092321)
Supplement: Supplementary file 1 [file microorganisms-11-02321-s001.zip]

Archive with 1 entries (1 files):
- microorganisms-2557346-supplementary.pdf
